# Supplementary material for: Impact of routine nasogastric decompression versus no nasogastric decompression after pancreaticoduodenectomy on perioperative outcomes: meta-analysis
Source: BJS Open. 2021 Dec 21;5(6):zrab111. doi: 10.1093/bjsopen/zrab111 (PMC8691053; doi:10.1093/bjsopen/zrab111)
Supplement: zrab111_Supplementary_Data [file zrab111_supplementary_data.zip]

Archive with 2 entries (2 files):
- PRISMA_Checklist.docx
- Supplementary_material.docx
